# Supplementary material for: Attenuation of Mycoplasma hyopneumoniae Strain ES-2 and Comparative Genomic Analysis of ES-2 and Its Attenuated Form ES-2L
Source: Front Vet Sci. 2021 Jun 21;8:696262. doi: 10.3389/fvets.2021.696262 (PMC8255604; doi:10.3389/fvets.2021.696262)
Supplement: Supplementary File 1 — Primers used for amplification. [file Table_1.XLSX]

## Sheet: Sheet1
Primers used for amplification
Target	Primer Sequence (5’to 3’)	Length
P36	F:CCTTAAATATTTTTAATTGCATCCTG R:CGCATGAAACCTATTAAAATAGCTC	948bp
16SrRNA	F:GAGCCTTCAAGCTTCACCAAG R:TGTGTTAGTGACTTTTGCCACC	627bp
E5E95_00670	F:ACACCATTTAAAATCATTCTAAT R:GGGTGTTTTTTTGTATGAGTTA	749bp
E5E95_00665	F:CTTGGGAAATGTTGTTGTATC R:TCGAAATCTATCATATCTCCG	827bp
E5E95_00935	F:ATGAAAAATAGAAAAAATATTTCATCT R:TTACACTTGAACTGATTCTATAACT	932bp
E5E95_00940	F:ATAAATTTATATTCTATAAAGAATTTGG R:TTTATCTAAAAGTTTAAGCATTTCT	477bp
E5E95_01850	F:TTAATGAATATATCTAAGCATTCAAT R:TTATTTTTCATTTTCCTCTAATTCC	1331bp
E5E95_01845	F:GGGATGCATATAGATTTACATTTA R:TTAATAATATGAAGGATTTAAATATTC	995bp
E5E95_01855	F:GGGATGAAAAATAATTATAAAAA R:TTAGTCAACGTAACGTAAAATTTCTGC	353bp
E5E95_01860	F:ATGAAAGCATTAGTTTATCGTG R:AATACCTTCGTGACTTAAAAT	186bp
E5E95_01905	F:TTAAAATTGATTCACTAATTTGT R:ACTTTTGGTAATGATTTTGTC	333bp
E5E95_03755	F:TTACCCCATATAAAAACTTG R:ATGAAACAATACAAATTCACA	1247bp
F:Forward primer R:Reverse primer
