# Supplementary material for: Attenuation of Mycoplasma hyopneumoniae Strain ES-2 and Comparative Genomic Analysis of ES-2 and Its Attenuated Form ES-2L
Source: Front Vet Sci. 2021 Jun 21;8:696262. doi: 10.3389/fvets.2021.696262 (PMC8255604; doi:10.3389/fvets.2021.696262)
Supplement: Supplementary File 2 — Information of single nucleotide polymorphisms (SNP) and indels analysis. [file Table_2.XLS]

## Sheet: Sheet1
Information of single nucleotide polymorphisms (SNP) and indels analysis.
gene ID	Variation type(ES-2—ES-2L)	SNP or Del site	Encoding protein
E5E95_00505	C-T	S114974	serine protease
E5E95_00520	G-A,T-C	S117453,S117645	excinuclease ABC subunit UvrA
E5E95_00525	A-G,T-C,A-T,A-G	S121087,S121114，S121183，S121294	ribonuclease J
E5E95_00595	T-A,T-A,T-C,T-C,A-G,A-G	S139965,S139987,S140066,S140136,S140178,S141342	hypothetical protein
E5E95_00605	G-C,T-A,C-A,C-A	S143530,S143962,S144018,S144023	hypothetical protein
E5E95_00610	C-G,C-T	S147890,S147904	adhesin
E5E95_00765	G-T	S175301	L-lactate dehydrogenase
E5E95_00955	G-C,G-A,T-G	S209713,S209736,S209743	DNA-directed RNA polymerase subunit alpha
E5E95_00990	G-A	S214079	preprotein translocase subunit SecY
E5E95_01000	G-C,A-G,T-C,A-G,G-A,C-A,C-A	S215342,S215388,S215394,S215403,S215412,S215544,S215568	30S ribosomal protein S5
E5E95_01140	G-T,T-C,A-G,C-G,A-G,A-G	S238608,S238614,S238746,S238752,S238824,S238905	ATP-dependent zinc metalloprotease FtsH
E5E95_01160	G-A	S244951	ATP-binding cassette domain-containing protein
E5E95_01190	A-G	S251467	ABC transporter ATP-binding protein
E5E95_01340	T-C	S298599	DUF87 domain-containing protein
E5E95_02235	C-T,G-C,T-C,C-A	S512448,S512467,S512670,S512811	site-specific DNA-methyltransferase
E5E95_02240	A-G,G-A	S513594,S513599	site-specific DNA-methyltransferase
E5E95_02350	T-C	S538073	nicotinate phosphoribosyltransferase
E5E95_02455	G-C,A-G	S564304,S564324	hypothetical protein
E5E95_02465	C-T,A-T,A-G,A-G,A-G,A-T,T-C,A-G,A-G	S565155,S565160,S565178,S565230,S565250,S565259,S565381,S565543,S565574	hypothetical protein
E5E95_03450	C-T,A-G,C-T,A-G,T-G,G-A	S843649,S843710,S843733,S843772,S843788,S843812	BMP family ABC transporter substrate-binding protein
E5E95_03455	C-T,C-T,A-C,A-G,G-A,G-C,C-T,A-G,T-A,C-T,T-C,C-A	S845193,S845200,S845236,S845498,S845503,S845532,S845550, S845605,S845616,S845862,S845937,S845952	ABC transporter ATP-binding protein
E5E95_03470	A-G,C-G	S848903,S848924	thymidine kinase
E5E95_03620	C-T	S896363	transcription termination/antitermination protein NusG
E5E95_03650	A-C	S899579	M48 family peptidase
E5E95_03660	G-A,C-T	S901457,S902001	replicative DNA helicase
E5E95_03670	G-C,G-A,C-T	S903145,S903208,S903283	hypothetical protein
E5E95_03675	C-T,G-A,T-C,A-G,T-C,A-G,T-G,C-A	S905565,S905578,S905589,S905824,S905851,S906031,S906066,S906097	leucine--tRNA ligase
E5E95_03680	G-A	S908868	excinuclease ABC subunit UvrB
E5E95_03780	A-G	S937428	23S ribosomal RNA
E5E95_00010	A-G,G-A	S1916,S2027	DNA polymerase III subunit beta;protein
E5E95_00015	C-T,A-G,A-G,T-C,T-C,G-A	S3854,S3945,S3967,S4321,S4348,S4354	tRNA uridine-5-carboxymethylaminomethyl(34) synthesis enzyme MnmG
E5E95_00040	G-A,C-T	S8518,S8551	signal recognition particle-docking protein FtsY
E5E95_00060	A-G,C-T	S14050,S14059	arginine--tRNA ligase
E5E95_00070	T-G,A-G	S15258,S15298	class II fructose-1%2C6-bisphosphate aldolase
E5E95_00090	C-T	S19587	ATP-binding cassette domain-containing protein
E5E95_00100	A-G,G-C,G-A,A-G,T-C	S22829,S22895,S22917,S23422,S23472	ATP-binding cassette domain-containing protein
E5E95_00110	T-G,T-C,T-C	S26786,S27743,S27830	ATP-binding cassette domain-containing protein
E5E95_00135	C-A,A-G	S33181,S33281	Asp-tRNA(Asn)/Glu-tRNA(Gln) amidotransferase GatCAB subunit A
E5E95_00140	C-T,C-T,G-A,G-A	S34530,S34551,S34557,S34618	Asp-tRNA(Asn)/Glu-tRNA(Gln) amidotransferase subunit GatB
E5E95_00150	C-T,T-C	S36111,S36133	signal peptidase II
E5E95_00155	A-G,T-G,G-A,A-G,T-C,G-A,A-T	S37660,S37750,S38140,S38158,S38958,S39106,S39167	isoleucine--tRNA ligase
E5E95_00165	G-A,G-A,A-G	S42107,S43471,S43501	type IIA DNA topoisomerase subunit B
E5E95_00170	G-A,T-C	S44043,S44053	type I glyceraldehyde-3-phosphate dehydrogenase
E5E95_00180	T-C,G-A,A-T,A-G,T-C,T-G,T-C	S46311,S46325,S46547,S46565,S46673,S46772,S46808	hypothetical protein
E5E95_00200	G-A	S51890	recombinase RecA
E5E95_00210	C-T,T-C,G-A,C-A,T-A	S53060,S53072,S53120,S53141,S53387	GTPase ObgE
E5E95_00220	G-T,T-G	S55610,S55625	hypothetical protein
E5E95_00260	C-T,T-A,T-C,C-T,A-T,G-A,C-T,A-G,G-A	S60573,S60594,S60900,S60966,S60972,S61104,S61194,S61209,S61317	F0F1 ATP synthase subunit alpha
E5E95_00270	G-A,A-G,T-G,A-G,A-G,A-G,C-T,T-A,G-A,A-G,C-T,G-A	S62751,S62763,S62925,S63033,S63114,S63237,S63387,S63675,S63702, S63780,S63891,S63903	F0F1 ATP synthase subunit beta
E5E95_00295	A-G,C-T,T-C	S67293,S67506,S67808	signal recognition particle protein
E5E95_00310	A-G,C-T	S72974,S73376	RNA polymerase sigma factor
E5E95_00350	T-C,G-A	S87614,S87677	molecular chaperone DnaK
E5E95_00355	C-G	S89291	molecular chaperone DnaJ;protein
E5E95_00365	C-G,T-C,A-G,T-G,A-G	S91013,S91025,S91052,S91093,S91118	ribosome biogenesis GTPase Der
E5E95_00380	T-A,A-G,C-T,G-T,C-T,T-G,A-T	S92422,S92761,S92800,S92948,S92995,S93268,S93487	elongation factor 4
E5E95_00385	G-A,C-T	S94557,S94631	hypothetical protein
E5E95_00390	C-T,A-C,T-G,A-G,C-T,C-T,G-A,G-A,A-G	S96021,S96030,S96258,S96456,S96534,S96567,S96627,S96636,S96690	elongation factor G
E5E95_00445	A-G,T-C,T-C,G-A,T-C,G-A,G-A,C-T	S107212,S107686,S108424,S108442,S108472,S108562,S108694,S108775	preprotein translocase subunit SecA
E5E95_01335	T-C	S298599	hypothetical protein
E5E95_01865	A-G,C-T,C-T	S420978,S421185,S422058	hypothetical protein
E5E95_01870	C-T,A-T,A-G,A-G	S422401,S422514,S422539,S422673	hypothetical protein
E5E95_01900	C-T,T-G	S428493,S428499	hypothetical protein
E5E95_02785	T-C	S666302	F0F1 ATP synthase subunit beta
E5E95_02790	G-T,T-C,T-C,T-C	S667860,S667945,S667981,S667987	ATP F0F1 synthase subunit alpha
E5E95_03020	T-A,G-A	S739014,S739032	endopeptidase La
E5E95_03060	A-G,T-C	S752279,S752340	PolC-type DNA polymerase III
E5E95_03095	T-A,C-A,G-T	S758701,S758731,S758778	hypothetical protein
E5E95_03155	C-T,T-C	S775806,S775831	PTS mannitol transporter subunit IICB
E5E95_03175	C-T,T-G	S779013,S779031	PTS sugar transporter subunit IIA
E5E95_03230	T-C	S790877	IS1634 family transposase
E5E95_03270	T-C	S799830	ketose-bisphosphate aldolase
E5E95_03285	C-A,G-A	S803031,S803100	30S ribosomal protein S4
E5E95_03325	G-A,A-G	S812242,S812305	translation initiation factor IF-2
E5E95_03335	G-A	S814407	transcription termination/antitermination protein NusA
E5E95_03360	T-C,C-T,T-G,T-A	S819308,S819738,S819806,S819825	threonine--tRNA ligase
E5E95_03390	T-C	S827363	2%2C3-bisphosphoglycerate-independent phosphoglycerate mutase
E5E95_03405	A-G	S832182	hypothetical protein
E5E95_03410	G-A	S834035	hypothetical protein
E5E95_03425	A-G,C-T,C-T	S838949,S838960,S839116	hypothetical protein
E5E95_03490	T-C,C-T,A-G,C-T,T-C	S852677,S852772,S852812,S852827,S852877	hypothetical protein
E5E95_03495	G-A,G-T,G-A,C-T	S853878,S853889,S853929,S853941	putative immunoglobulin-blocking virulence protein
E5E95_03515	T-C,A-G,T-C,T-C,A-G,G-A,C-T	S859624,S860953,S860980,S860989,S861040,S862244,S862321	DNA-directed RNA polymerase subunit beta'
E5E95_03520	G-A,G-A,A-G,A-G,A-C,G-A,A-G, G-A,G-C,A-G,T-C,A-G,G-A,G-A,A-T,T-C	S863532,S863550,S863565,S863589,S863667,S863793,S864156,S864213, S864771,S864783,S864798,S864813,S864819,S865794,S865839,S866013	DNA-directed RNA polymerase subunit beta
E5E95_03535	C-T,G-C,T-C	S868234,S868273,S868303	putative immunoglobulin-blocking virulence protein
E5E95_03540	T-C,T-C,T-G,G-A,A-C	S871199,S871208,S872597,S872639,S872651	hypothetical protein
E5E95_03585	G-A,A-G,A-T,A-G,T-C,T-C	S887754,S887850,S888069.S888083,S888312,S888317	bifunctional metallophosphatase/5'-nucleotidase
E5E95_03600	A-G,G-A	S891361,S891376	segregation/condensation protein B
E5E95_03655	G-A,C-T	S901457,S902001	DUF21 domain-containing protein
E5E95_03695	G-A,T-A,C-T	S910889,S910898,S910973	30S ribosomal protein S9
E5E95_03700	A-G,T-C,T-C,A-C	S911261,S911267,S911294,S911348	50S ribosomal protein L13
E5E95_03715	C-T,T-C	S914293,S914305	ribose-phosphate pyrophosphokinase
E5E95_03730	C-T,G-T,C-A,T-C	S918593,S918617,S918687,S918724	chromosome segregation protein SMC
E5E95_03740	T-C,G-C,C-A,C-T,C-A,A-T,G-A	S921115,S921179,S921237,S921298,S921394,S921400,S921409	aminopeptidase P family protein
E5E95_03750	A-G,A-G,A-C,A-G	S924121,S924132,S924196,S924207	LppA family lipoprotein
E5E95_03760	C-T,A-G,A-G	S930196,S930211,S930318	hypothetical protein
E5E95_03765	C-T,G-A,A-G,G-T,T-C,C-T,A-G,	S930975,S931574,S931598,S931659,S931673,S931799,S937428	oxidoreductase
E5E95_03800	G-T,G-A,T-C,A-T,T-C,C-T,C-T	S943899,S944196,S944454,S944469,S944503,S944610,S944616	MATE family efflux transporter
E5E95_03815	T-C	S948728	valine--tRNA ligase
E5E95_03830	A-G	S954973	membrane protein insertase YidC
E5E95_01170	Del GCAAATTTT	D246833	hypothetical protein
E5E95_02305	Del CTTTATTTAAATTTTTG	D527921	serine protease
E5E95_02465	Del AT	D565308	hypothetical protein
E5E95_02610	Del GAGGTTGGTTTT	D603494	hypothetical protein
E5E95_02620	Del CTACTACTACTACTACTT	D619341	hypothetical protein
E5E95_02625	Del TGCTC; Del TA	D624200，D621349	DUF1410 domain-containing protein
E5E95_03435	Del AAT	D841503	DNA-binding protein WhiA
E5E95_03450	Del CTGATAAACAAC	D844451	BMP family ABC transporter substrate-binding protein
E5E95_00405	Del TTCTTTTATTTC	D98981	DUF4231 domain-containing protein
E5E95_00565	Del CAAGAAAAG	D131861	hypothetical protein;protein
E5E95_01735	Del TTTAAA	D382772	hypothetical protein
E5E95_01870	Del GATTTTTCTATTTTTTTA	D422707	hypothetical protein
E5E95_02725	Del GTTCAA	D651640	hypothetical protein
E5E95_02840	Del TAG	D680861	hypothetical protein
E5E95_02880	Del CCAGATGTCCCAGATCCT; Del TTG	D696156,D696197	oxidoreductase
E5E95_03395	Del AGC	D828503	hypothetical protein
E5E95_03760	Del TGTTTTTCTTGC	D928600	hypothetical protein
E5E95_03765	Del GTTGAGGTTGTTGTT; Del GGGCTGACT	D933564,S933550	oxidoreductase
E5E95_03825	Del TGT	D952727	hypothetical protein
Del:deletion SNP:Single Nucleotide Polymorphisms
